# Supplementary material for: Mind the “CRP gender gap”! sex differences in CRP evolution over time in neonatal sepsis: a monocentric retrospective cohort study
Source: Biol Sex Differ. 2026 Feb 13;17:53. doi: 10.1186/s13293-026-00841-9 (PMC13005365; doi:10.1186/s13293-026-00841-9)
Supplement: Supplementary file 1 — Supplementary Material 1 [file 13293_2026_841_MOESM1_ESM.zip]

Archive with 6 entries (6 files):
- CRPloghpostpeak.pdf
- CRPhlife.pdf
- CRPhpostab.pdf
- CRPhpostpeak.pdf
- CRPloghlife.pdf
- CRPloghpostab.pdf
